# Supplementary material for: Occupation and prostate Cancer risk: results from the epidemiological study of prostate cancer (EPICAP)
Source: J Occup Med Toxicol. 2022 Feb 7;17:5. doi: 10.1186/s12995-022-00346-2 (PMC8819870; doi:10.1186/s12995-022-00346-2)
Supplement: Supplementary file 1 — Additional file 1. The results for associations between all occupations (1 to 3-digits with at least 10 subjects) and PCa can be found in a supplementary document named: Additional file 1 - Occupation and Prostate Cancer risk - results from the Epidemiological study of prostate cancer (EPICAP). Data are presented in a Microsoft Excel Spreadsheet (.xlsx) which contains: Table S1. Associations between occupations and prostate cancer [all cancers] (N = 1693). Table S2. Associations between occupations and prostate cancer aggressiveness (N = 1680). [file 12995_2022_346_MOESM1_ESM.xlsx]

## Sheet: Suppplementary table S1
SUPPLEMENTARY TABLES
Table S1.- Associations between occupations+ and prostate cancer [all cancers] (N=1693)
ISCO* Code (1 to 3 digits) : Description	Never	Ever employed		< 10 years employed		≥ 10 years employed
	Ca/Co**	Ca/Co	OR[95 % CI]†	Ca/Co	OR[95 % CI]	Ca/Co	OR[95 % CI]
0/1 : PROFESSIONAL, TECHNICAL AND RELATED WORKERS	516/571	302/304	1.10 [0.86 ; 1.40]	88/102	1.00 [0.72 ; 1.40]	214/202	1.16 [0.87 ; 1.53]
0-1 : Physical Scientists and Related Technicians	808/861	10/14	0.86 [0.36 ; 2.06]	4/5	0.98 [0.24 ; 4.07]	6/9	0.79 [0.26 ; 2.38]
0-2 : Architects, Engineers	785/836	33/39	0.83 [0.50 ; 1.39]	9/21	0.43 [0.19 ; 0.96]	24/18	1.32 [0.69 ; 2.54]
0-22 : Civil Engineers	815/866	3/9	0.35 [0.09 ; 1.32]	2/8	0.24 [0.05 ; 1.14]	1/1	1.69 [0.10 ; 27.34]
0-23 : Electrical and Electronics Engineers	809/866	9/9	1.00 [0.38 ; 2.65]	5/4	1.33 [0.33 ; 5.26]	4/5	0.77 [0.20 ; 2.98]
0-28 : Industrial Engineers	808/868	10/7	1.44 0.52 ; 3.99]	3/3	0.92 [0.18 ; 4.76]	7/4	1.88 [0.51 ; 6.89]
0-3 : Surveyors, Draughtsmen and Related technicians	735/804	83/71	1.34 [0.95 ; 1.90]	37/41	1.06 [0.66 ; 1.70]	46/30	1.72 [1.06 ; 2.81]
0-32 : Draughtsmen	787/849	31/26	1.45 [0.84 ; 2.50]	16/15	1.33 [0.64 ; 2.77]	15/11	1.60 [0.71 ; 3.61]
0-33 : Civil Engineering Technicians	808/864	10/11	1.06 [0.44 ; 2.56]	4/8	0.74 [0.22 ; 2.48]	6/3	1.72 [0.42 ; 7.09]
0-34 : Electrical and Electronics Engineering Technicians	796/856	22/19	1.22 [0.64 ; 2.32]	7/11	0.67 [0.25 ; 1.80]	15/8	1.97 [0.81 ; 4.80]
0-35 : Mechanical Engineering Technicians	803/862	15/13	1.26 [0.58 ; 2.76]	8/8	1.02 [0.37 ; 2.83]	7/5	1.69 [0.51 ; 5.57]
0-5 : Life Scientists and Related Technicians	806/864	12/11	1.20 [0.51 ; 2.84]	4/1	4.27 [0.46 ; 39.25]	8/10	0.87 [0.33 ; 2.34]
0-6 : Medical, Dental and Veterinary workers	799/869	19/6	3.21 [1.24 ; 8.34]	1/1	0.80 [0.05 ; 13.88]	18/5	3.75 [1.34 ; 10.49]
0-61 : Medical Doctors	807/872	11/3	3.98 [1.08 ; 14.72]	0/0	-	11/3	3.98 [1.08 ; 14.72]
0-7 : Other Health professionals***	808/864	10/11	0.85 [0.34 ; 2.13]	3/2	1.55 [0.25 ; 9.50]	7/9	0.69 [0.24 ; 2.00]
0-71 : Professional Nurses	812/871	6/4	1.69 [0.41 ; 7.01]	2/1	1.88 [0.17 ; 21.33]	4/3	1.59 [0.28 ; 9.21]
0-8 : Statisticians, Mathematicians, Systems Analysts and Related Technicians	794/843	24/32	0.69 [0.39 ; 1.22]	8/10	0.87 [0.32 ; 2.38]	16/22	0.62 [0.31 ; 1.23]
0-83 : Systems Analysts	809/863	9/12	0.75 [0.30 ; 1.88]	2/5	0.51 [0.10 ; 2.66]	7/7	0.90 [0.29 ; 2.77]
0-84 : Statistical and Mathematical Technicians	803/853	15/22	0.62 [0.31 ; 1.26]	7/9	0.75 [0.26 ; 2.18]	8/13	0.54 [0.22 ; 1.37]
1-1 : Accountants	803/861	15/14	1.25[0.56 ; 2.78]	9/5	2.25 [0.66 ; 7.73]	6/9	0.77 [0.26 ; 2.30]
1-10 : Accountants	803/861	15/14	1.25 [0.56 ; 2.78]	9/5	2.25 [0.66 ; 7.73]	6/9	0.77 [0.26 ; 2.30]
1-3 : Teachers	719/756	99/119	0.79 [0.57 ; 1.10]	42/51	0.77 [0.49 ; 1.21]	57/68	0.81 [0.54 ; 1.22]
1-31 : University and Higher Education Teachers	796/845	22/30	0.61 [0.33 ; 1.12]	10/13	0.52 [0.20 ; 1.31]	12/17	0.69 [0.32 ; 1.50]
1-32 : Secondary Education Teachers	777/825	41/50	0.79 [0.50 ; 1.25]	16/21	0.77 [0.39 ; 1.52]	25/29	0.81 [0.45 ; 1.45]
1-33 : Primary Education Teachers	807/856	11/19	0.75 [0.35 ; 1.63]	3/10	1.16 [0.43 ; 3.10]	8/9	0.39 [0.11 ; 1.46]
1-39 : Teachers Not Elsewhere Classified	778/826	40/49	0.84 [0.53 ; 1.32]	24/29	0.89 [0.50 ; 1.58]	16/20	0.77 [0.39 ; 1.53]
1-5 : Authors, Journalists and Related Writers	811/868	7/7	0.85 [0.27 ; 2.64]	4/4	0.67 [0.14 ; 3.13]	3/3	1.12 [0.21 ; 6.00]
1-6 : Sculptors, Painters, Photographers and Related Creative Artists	809/864	9/11	0.84 [0.34 ; 2.09]	1/6	0.19 [0.02 ; 1.59]	8/5	1.59 [0.50 ; 5.04]
1-62 : Commercial Artists and Designers	814/869	4/6	0.87 [0.24 ; 3.14]	1/2	0.71 [0.06 ; 8.27]	3/4	0.94 [0.21 ; 4.26]
1-7 : Composers and Performing Artists	808/866	10/9	1.09 [0.43 ; 2.76]	4/6	0.59 [0.16 ; 2.14]	6/3	2.22 [0.54 ; 9.13]
1-9 : Professional, Technical and Related Workers Not Elsewhere Classified	796/852	22/23	0.97 [0.52 ; 1.81]	14/14	0.94 [0.43 ; 2.05]	8/9	1.01 [0.37 ; 2.77]
1-93 : Social Workers	806/864	12/11	1.14 [0.48 ; 2.70]	7/7	0.87 [0.28 ; 2.68]	5/4	1.66 [0.44 ; 6.28]
1-99 : Other Professional, Technical and Related Workers	812/871	6/4	1.43 [0.37 ; 5.52]	4/1	3.84 [0.42 ; 35.45]	2/3	0.47 [0.05 ; 4.71]
2 : ADMINISTRATIVE AND MANAGERIAL WORKERS	671/760	147/115	1.47 [1.10 ; 1.97]	29/35	0.92 [0.54 ; 1.58]	118/80	1.72 [1.24 ; 2.38]
2-0 : Legislative Officials and Government Administrators	796/865	22/10	2.33 [1.07 ; 5.07]	10/5	1.83 [0.61 ; 5.50]	12/5	2.88 [0.98 ; 8.41]
2-02 : Government Administrators	798/867	20/8	2.80 [1.20 ; 6.52]	8/3	2.66 [0.69 ; 10.27]	12/5	2.88 [0.99 ; 8.43]
2-1 : Managers	685/767	133/108	1.39 [1.03 ; 1.86]	28/34	0.89 [0.52 ; 1.54]	105/74	1.62 [1.15 ; 2.27]
2-11 : General Managers	769/843	49/32	2.03 [1.24 ; 3.31]	15/13	1.58 [0.70 ; 3.57]	34/19	2.31 [1.26 ; 4.23]
2-12 : Production Managers (except Farm)	807/864	11/11	1.09 [0.44 ; 2.67]	3/8	0.39 [0.10 ; 1.57]	8/3	2.95 [0.74 ; 11.68]
2-19 : Managers Not Elsewhere Classified	722/795	96/80	1.29 [0.92 ; 1.81]	33/27	1.42 [0.83 ; 2.45]	63/53	1.23 [0.82 ; 1.85]
3 : CLERICAL AND RELATED WORKERS	580/611	238/264	0.91 [0.73 ; 1.14]	102/100	1.01 [0.73 ; 1.39]	136/164	0.85 [0.65 ; 1.11]
3-0 : Clerical Supervisors	800/860	18/15	1.18 [0.58 ; 2.44]	12/10	1.14 [0.47 ; 2.76]	6/5	1.27 [0.37 ; 4.36]
3-00 : Clerical Supervisors	800/860	18/15	1.18 [0.58 ; 2.44]	12/10	1.14 [0.47 ; 2.76]	6/5	1.27 [0.37 ; 4.36]
3-1 : Government Executive Officials	758/810	60/65	0.99 [0.67 ; 1.45]	25/29	0.92 [0.52 ; 1.62]	35/36	1.04 [0.64 ; 1.71]
3-10 : Government Executive Officials	758/810	60/65	0.99 [0.67 ; 1.45]	25/29	0.92 [0.52 ; 1.62]	35/36	1.04 [0.64 ; 1.71]
3-3 : Bookkeepers, Cashiers and Related Workers	753/813	65/62	0.98 [0.67 ; 1.43]	36/35	0.93 [0.56 ; 1.53]	29/27	1.05 [0.60 ; 1.82]
3-31 : Bookkeepers and Cashiers	779/832	39/43	0.88 [0.55 ; 1.40]	29/33	0.80 [0.47 ; 1.37]	10/10	1.15 [0.47 ; 2.82]
3-39 : Bookkeepers, Cashiers and Related Workers Not Elsewhere Classified	780/847	38/28	1.23 [0.73 ; 2.09]	19/11	1.57 [0.71 ; 3.44]	19/17	1.02 [0.51 ; 2.04]
3-4 : Computing Machine Operators	815/865	3/10	0.36 [0.10 ; 1.34]	2/5	0.49 [0.09 ; 2.58]	1/5	0.24 [0.03 ; 2.06]
3-42 : Automatic Data-Processing Machine Operators	815/867	3/8	0.46 [0.12 ; 1.78]	2/4	0.66 [0.12 ; 3.67]	1/4	0.29 [0.03 ; 2.61]
3-5 : Transport and Communications Supervisors	800/850	18/25	0.77 [0.41 ; 1.46]	6/6	1.12 [0.35 ; 3.54]	12/19	0.67 [0.31 ; 1.42]
3-59 : Transport and Communications Supervisors Not Elsewhere Classified	805/855	13/20	0.68 [0.33 ; 1.40]	7/5	1.62 [0.50 ; 5.23]	6/15	0.38 [0.14 ; 1.03]
3-6 : Transport Conductors	812/871	6/4	1.25 [0.33 ; 4.73]	3/1	2.80 [0.27 ; 29.50]	3/3	0.79 [0.15 ; 4.18]
3-60 : Transport Conductors	812/871	6/4	1.25 [0.33 ; 4.73]	3/1	2.80 [0.27 ; 29.50]	3/3	0.79 [0.15 ; 4.18]
3-7 : Mail Distribution Clerks	786/838	32/37	0.97 [0.58 ; 1.61]	20/16	1.47 [0.73 ; 2.95]	12/21	0.60 [0.28 ; 1.29]
3-70 : Mail Distribution Clerks	786/838	32/37	0.97 [0.58 ; 1.61]	20/16	1.47 [0.73 ; 2.95]	12/21	0.60 [0.28 ; 1.29]
3-8 : Telephone and Telegraph Operators	814/862	4/13	0.37 [0.12 ; 1.15]	3/9	0.43 [0.11 ; 1.63]	1/4	0.25 [0.03 ; 2.29]
3-80 : Telephone and Telegraph Operators	814/862	4/13	0.37 [0.12 ; 1.15]	3/9	0.43 [0.11 ; 1.63]	1/4	0.25 [0.03 ; 2.29]
3-9 : Clerical and Related Workers Not Elsewhere Classified	722/754	96/121	0.82 [0.61 ; 1.11]	63/70	0.92 [0.63 ; 1.34]	33/51	0.68 [0.42 ; 1.09]
3-91 : Stock Clerks	778/820	40/54	0.82 [0.52 ; 1.28]	30/34	0.96 [0.56 ; 1.65]	10/20	0.57 [0.26 ; 1.27]
3-92 : Material and Production Planning Clerks	811/854	7/21	0.36 [0.15 ; 0.88]	3/13	0.21 [0.06 ; 0.76]	4/8	0.71 [0.20 ; 2.51]
3-93 : Correspondence and Reporting Clerks	775/826	43/49	0.89 [0.57 ; 1.38]	29/31	0.98 [0.57 ; 1.68]	14/18	0.74 [0.35 ; 1.55]
3-99 : Clerks Not Elsewhere Classified	810/869	8/6	1.28 [0.43 ; 3.83]	4/4	1.06 [0.26 ; 4.38]	4/2	1.70 [0.30 ; 9.76]
4 : SALES WORKERS	618/693	200/182	1.23 [0.97 ; 1.56]	97/89	1.16 [0.84 ; 1.61]	103/93	1.29 [0.94 ; 1.78]
4-0 : Managers (Wholesale and Retail Trade)	796/864	22/11	2.00 [0.94 ; 4.27]	12/3	3.31 [0.88 ; 12.42]	10/8	1.49 [0.58 ; 3.85]
4-00 : Managers (Wholesale and Retail Trade)	796/864	22/11	2.00 [0.94 ; 4.27]	12/3	3.31 [0.88 ; 12.42]	10/8	1.49 [0.58 ; 3.85]
4-1 : Working Proprietors (Wholesale and Retail Trade)	778/836	40/39	1.19 [0.74 ; 1.91]	19/22	0.97 [0.52 ; 1.85]	21/17	1.49 [0.75 ; 2.96]
4-10 : Working Proprietors (Wholesale and Retail Trade)	778/836	40/39	1.19 [0.74 ; 1.91]	19/22	0.97 [0.52 ; 1.85]	21/17	1.49 [0.75 ; 2.96]
4-2 : Sales Supervisors and Buyers	790/848	28/27	1.14 [0.66 ; 1.98]	17/14	1.36 [0.66 ; 2.83]	11/13	0.90 [0.39 ; 2.08]
4-21 : Sales Supervisors	798/855	20/20	1.11 [0.58 ; 2.12]	13/13	1.13 [0.51 ; 2.49]	7/7	1.09 [0.37 ; 3.24]
4-22 : Buyers	808/866	10/9	1.19 [0.47 ; 3.01]	8/3	3.19 [0.82 ; 12.37]	2/6	0.31 [0.06 ; 1.58]
4-3 : Technical Salesmen, Commercial Travellers and Manufacturers' Agents	738/798	80/77	1.12 [0.80 ; 1.58]	43/41	1.10 [0.70 ; 1.74]	37/36	1.15 [0.70 ; 1.88]
4-31 : Technical Salesmen and Service Advisers	769/833	49/42	1.31 [0.84 ; 2.05]	24/21	1.18 [0.63 ; 2.19]	25/21	1.46 [0.79 ; 2.70]
4-32 : Commercial Travellers and Manufacturers' Agents	782/836	36/39	0.98 [0.61 ; 1.59]	24/24	1.13 [0.63 ; 2.04]	12/15	0.75 [0.34 ; 1.68]
4-4 : Insurance, Real Estate, Securities and Business Services Salesmen and Auctioneers	786/851	32/24	1.34 [0.77 ; 2.35]	21/19	1.11 [0.58 ; 2.13]	11/5	2.24 [0.75 ; 6.66]
4-41 : Insurance, Real Estate and Securities Salesmen	792/855	26/20	1.30 [0.70 ; 2.42]	16/16	1.00 [0.48 ; 2.07]	10/4	2.52 [0.76 ; 8.32]
4-42 : Business Services Salesmen	813/869	5/6	0.90 [0.27 ; 3.01]	4/5	0.86 [0.23 ; 3.27]	1/1	1.10 [0.07 ; 18.06]
4-5 : Salesmen, Shop Assistants and Related Workers	753/806	65/69	1.09 [0.75 ; 1.59]	46/43	1.21 [0.77 ; 1.91]	19/26	0.89 [0.47 ; 1.67]
4-51 : Salesmen, Shop Assistants and Demonstrators	764/823	54/52	1.30 [0.86 ; 1.96]	40/31	1.60 [0.97 ; 2.66]	14/21	0.85 [0.42 ; 1.73]
4-52 : Street Vendors, Canvassers and Newsvendors	804/857	14/18	0.71 [0.33 ; 1.51]	9/13	0.59 [0.24 ; 1.48]	5/5	1.07 [0.27 ; 4.27]
5 : SERVICE WORKERS	681/700	137/175	0.78 [0.60 ; 1.01]	56/94	0.55 [0.38 ; 0.80]	81/81	1.05 [0.75 ; 1.48]
5-1 : Working Proprietors (Catering and Lodging Services	793/852	25/23	1.35 [0.74 ; 2.47]	17/17	1.15 [0.56 ; 2.35]	8/6	1.99 [0.64 ; 6.21]
5-10 : Working Proprietors (Catering and Lodging Services	793/852	25/23	1.35 [0.74 ; 2.47]	17/17	1.15 [0.56 ; 2.35]	8/6	1.99 [0.64 ; 6.21]
5-2 : Housekeeping and Related Service Supervisors	811/869	7/6	1.45 [0.44 ; 4.77]	3/3	1.04 [0.19 ; 5.62]	4/3	2.02 [0.36 ; 11.32]
5-20 : Housekeeping and Related Service Supervisors	811/869	7/6	1.45 [0.44 ; 4.77]	3/3	1.04 [0.19 ; 5.62]	4/3	2.02 [0.36 ; 11.32]
5-3 : Cooks, Waiters, Bartenders and Related Workers	780/831	38/44	0.88 [0.55 ; 1.41]	20/26	0.75 [0.40 ; 1.41]	18/18	1.07 [0.54 ; 2.14]
5-31 : Cooks	795850	23/25	0.97 [0.53 ; 1.77]	13/14	1.04 [0.47 ; 2.28]	10/11	0.88 [0.36 ; 2.19]
5-32 : Waiters, Bartenders and Related Workers	801/853	17/22	0.78 [0.40 ; 1.53]	10/16	0.56 [0.24 ; 1.31]	7/6	1.42 [0.46 ; 4.39]
5-5 : Building Caretakers, Charworkers, Cleaners and Related Workers	806/849	12/26	0.44 [0.21 ; 0.90]	10/19	0.49 [0.22 ; 1.10]	2/7	0.28 [0.05 ; 1.47]
5-51 : Building Caretakers	815/867	3/8	0.44 [0.11 ; 1.74]	2/3	0.74 [0.11 ; 4.81]	1/5	0.26 [0.03 ; 2.25]
5-52 : Charworkers, Cleaners and Related Workers	809/856	9/19	0.42 [0.18 ; 0.97]	8/17	0.43 [0.18 ; 1.05]	1/2	0.32 [0.02 ; 4.54]
5-7 : Hairdressers, Barbers, Beauticians and Related Workers	812/870	6/5	1.27 [0.37 ; 4.34]	3/3	0.91 [0.17 ; 4.80]	3/2	1.89 [0.30 ; 11.75]
5-70 : Hairdressers, Barbers, Beauticians and Related Workers	812/870	6/5	1.27 [0.37 ; 4.34]	3/3	0.91 [0.17 ; 4.80]	3/2	1.89 [0.30 ; 11.75]
5-8 : Protective Service Workers	762/805	56/70	0.81 [0.55 ; 1.19]	21/34	0.60 [0.33 ; 1.06]	35/36	1.02 [0.62 ; 1.67]
5-81 : Fire-Fighters	814/866	4/9	0.47 [0.14 ; 1.59]	0/3	-	4/6	0.74 [0.20 ; 2.74]
5-82 : Policemen and Detectives	796/856	22/19	1.14 [0.59 ; 2.18]	4/1	3.36 [0.34 ; 33.19]	18/18	1.02 [0.51 ; 2.02]
5-89 : Protective Service Workers Not Elsewhere Classified	799/846	19/29	0.68 [0.37 ; 1.24]	11/20	0.53 [0.25 ; 1.15]	8/9	1.03 [0.39 ; 2.75]
5-9 : Service Workers Not Elsewhere Classified	804/858	14/17	0.74 [0.35 ; 1.54]	9/12	0.64 [0.26 ; 1.58]	5/5	0.97 [0.27 ; 3.53]
5-99 : Other Service Workers	808/858	10/17	0.52 [0.23 ; 1.18]	6/12	0.44 [0.16 ; 1.21]	4/5	0.73 [0.19 ; 2.86]
6 : AGRICULTURAL ANIMAL HUSBANDRY AND FORESTRY WORKERS, FISHERMEN AND HUNTERS	707/762	111/113	1.00 [0.74 ; 1.35]	49/54	0.92 [0.60 ; 1.40]	62/59	1.07 [0.72 ; 1.59]
6-1 : Farmers	791/840	27/35	0.80 [0.47 ; 1.36]	9/11	0.86 [0.34 ; 2.18]	18/24	0.77 [0.41 ; 1.46]
6-12 : Specialised Farmers	794/845	24/30	0.86 [0.49 ; 1.51]	8/9	0.97 [0.36 ; 2.66]	16/21	0.81 [0.41 ; 1.60]
6-2 : Agricultural and Animal Husbandry Workers	742/792	76/83	0.90 [0.63 ; 1.28]	44/53	0.83 [0.54 ; 1.29]	32/30	1.02 [0.59 ; 1.75]
6-21 : General Farm Workers	803/855	15/20	0.69 [0.33 ; 1.41]	9/18	0.46 [0.20 ; 1.09]	6/2	2.59 [0.49 ; 13.67]
6-23 : Orchard, Vineyard and Related Tree and Shrub Crop Workers	773/836	45/39	1.22 [0.76 ; 1.95]	24/26	1.07 [0.58 ; 1.94]	21/13	1.49 [0.72 ; 3.08]
6-24 : Livestock Workers	809/873	9/2	4.08 [0.86 ; 19.42]	7/2	3.25 [0.65 ; 16.13]	2/0	-
6-27 : Nursery Workers and Gardeners	809/856	9/19	0.49 [0.22 ; 1.12]	7/10	0.69 [0.26 ; 1.88]	2/9	0.24 [0.05 ; 1.19]
6-4 : Fishermen, Hunters and Related Workers	803/867	15/8	1.96 [0.81 ; 4.76]	2/2	1.14 [0.15 ; 8.48]	13/6	2.23 [0.82 ; 6.06]
6-41 : Fishermen	809/870	9/5	1.93 [0.62 ; 5.97]	1/1	1.29 [0.08 ; 21.33]	8/4	2.08 [0.60 ; 7.21]
6-49 : Fishermen, Hunters and Related Workers Not Elsewhere Classified	812/871	6/4	1.49 [0.41 ; 5.45]	1/2	0.51 [0.04 ; 5.80]	5/2	2.48 [0.47 ; 13.25]
7/8/9 : PRODUCTION AND RELATED WORKERS, TRANSPORT EQUIPMENT OPERATORS AND LABOURERS	395/364	423/511	0.76 [0.60 ; 0.95]	136/160	0.78 [0.58 ; 1.04]	287/351	0.74 [0.58 ; 0.96]
7-0 : Production Supervisors and General Foremen	747/821	71/54	1.60 [1.09 ; 2.34]	28/24	1.36 [0.76 ; 2.44]	43/30	1.78 [1.09 ; 2.91]
7-00 : Production Supervisors and General Foremen	747/821	71/54	1.60 [1.09 ; 2.34]	28/24	1.36 [0.76 ; 2.44]	43/30	1.78 [1.09 ; 2.91]
7-1 : Miners, Quarrymen, Well Drillers and Related Workers	814/869	4/6	0.75 [0.21 ; 2.70]	3/5	0.70 [0.16 ; 3.02]	1/1	0.92 [0.06 ; 15.09]
7-2 : Metal Processers	812/866	6/9	0.69 [0.24 ; 2.00]	5/7	0.68 [0.21 ; 2.21]	1/2	0.74 [0.07 ; 8.39]
7-3 : Wood Preparation Workers and Paper Makers	813/868	5/7	0.80 [0.25 ; 2.60]	4/6	0.71 [0.19 ; 2.58]	1/1	1.52 [0.09 ; 24.94]
7-4 : Chemical Processers and Related Workers	817/866	1/9	0.11 [0.01 ; 0.86]	0/5	-	1/4	0.26 [0.03 ; 2.50]
7-5 : Spinners, Weavers, Knitters, Dyers and Related Workers	808/866	10/9	1.07 [0.42 ; 2.74]	10/6	1.56 [0.54 ; 4.47]	0/3	-
7-7 : Food and Beverage Processers	789/828	29/47	0.58 [0.35 ; 0.96]	16/25	0.59 [0.30 ; 1.15]	13/22	0.58 [0.28 ; 1.19]
7-73 : Butchers and Meat Preparers	805/859	13/16	0.77 [0.35 ; 1.70]	8/5	1.38 [0.42 ; 4.55]	5/11	0.49 [0.16 ; 1.46]
7-76 : Bakers, Pastry cooks and Confectionery Makers	806/862	12/13	0.86 [0.38 ; 1.97]	7/6	0.86 [0.27 ; 2.70]	6/6	0.86 [0.26 ; 2.82]
7-78 : Brewers, Wine and Beverage Makers	814/862	4/13	0.33 [0.10 ; 1.02]	2/9	0.24 [0.05 ; 1.11]	2/4	0.53 [0.09 ; 3.07]
8-1 : Cabinetmakers and Related Woodworkers	804/870	14/5	2.94 [1.03 ; 8.43]	9/2	4.03 [0.84 ; 19.33]	5/3	2.16 [0.50 ; 9.29]
8-11 : Cabinetmakers	811/872	7/3	2.43 [0.61 ; 9.77]	4/2	2.13 [0.37 ; 12.47]	3/1	2.99 [0.30 ; 29.49]
8-3 : Blacksmiths, Toolmakers and Machine Tool Operators	785/820	33/55	0.69 [0.43 ; 1.09]	16/34	0.53 [0.28 ; 0.98]	17/21	0.96 [0.49 ; 1.88]
8-32 : Toolmakers, Metal Pattern Makers and Metal Markers	813/870	5/5	0.95 [0.26 ; 3.54]	3/2	1.19 [0.18 ; 7.89]	2/3	0.76 [0.12 ; 4.97]
8-34 : Machine-Tool Operators	801/842	17/33	0.62 [0.34 ; 1.13]	13/20	0.75 [0.36 ; 1.54]	4/13	0.40 [0.13 ; 1.25]
8-39 : Blacksmiths, Toolmakers and Machine-Tool Operators Not Elsewhere Classified	808/857	10/18	0.66 [0.29 ; 1.51]	1/14	0.09 [0.01 ; 0.68]	9/4	2.58 [0.76 ; 8.72]
8-4 : Machinery Fitters, Machine Assemblers and Precision-Instrument Makers (except Electrical)	745/780	73/95	0.85 [0.60 ; 1.19]	44/56	0.91 [0.59 ; 1.39]	29/39	0.76 [0.45 ; 1.27]
8-41 : Machinery Fitters and Machine Assemblers	802/860	16/15	1.23 [0.60 ; 2.56]	11/13	0.96 [0.42 ; 2.20]	5/2	3.04 [0.58 ; 16.00]
8-43 : Motor-Vehicle Mechanics	790/825	28/50	0.60 [0.37 ; 0.99]	14/29	0.54 [0.28 ; 1.04]	14/21	0.70 [0.34 ; 1.42]
8-49 : Machinery Fitters, Machine Assemblers and Precision-Instrument Makers (except Electrical) Not Elsewhere Classified	790/833	28/42	0.71 [0.43 ; 1.19]	18/26	0.82 [0.44 ; 1.54]	10/16	0.56 [0.24 ; 1.32]
8-5 : Electrical Fitters and Related Electrical and Electronics Workers	748/775	70/100	0.81 [0.58 ; 1.13]	32/49	0.76 [0.47 ; 1.22]	38/51	0.86 [0.54 ; 1.35]
8-51 : Electrical Fitters	812/871	6/4	1.88 [0.52 ; 6.85]	5/2	3.13 [0.60 ; 16.49]	1/2	0.63 [0.06 ; 7.14]
8-52 : Electronics Fitters	807/857	11/18	0.70 [0.32 ; 1.52]	9/12	0.98 [0.40 ; 2.42]	2/6	0.26 [0.05 ; 1.38]
8-53 : Electrical and Electronic Equipment Assemblers	813/865	5/10	0.62 [0.21 ; 1.87]	2/7	0.32 [0.06 ; 1.59]	3/3	1.46 [0.28 ; 7.45]
8-55 : Electrical Wiremen	774/825	44/50	1.09 [0.70 ; 1.70]	21/30	0.83 [0.46 ; 1.51]	23/20	1.50 [0.79 ; 2.85]
8-56 : Telephone and Telegraph Installers	811/866	7/9	0.79 [0.29 ; 2.18]	2/3	0.68 [0.11 ; 4.36]	5/6	0.84 [0.25 ; 2.83]
8-57 : Electric Linemen and Cable Jointers	813/862	5/13	0.49 [0.17 ; 1.40]	3/7	0.59 [0.15 ; 2.33]	2/6	0.39 [0.08 ; 1.98]
8-7 : Plumbers, Welders, Sheet-Metal and Structural Metal Preparers and Erectors	760/812	58/63	1.04 [0.70 ; 1.53]	36/35	1.17 [0.71 ; 1.91]	22/28	0.87 [0.48 ; 1.59]
8-71 : Plumbers and Pipe Fitters	794/846	24/29	0.99 [0.56 ; 1.75]	14/14	1.12 [0.52 ; 2.43]	10/15	0.85 [0.37 ; 1.96]
8-72 : Welders and Flame-Cutters	796/861	22/14	1.83 [0.90 ; 3.70]	14/9	1.97 [0.83 ; 4.68]	8/5	1.57 [0.48 ; 5.20]
8-73 : Sheet-Metal Workers	805/855	13/20	0.67 [0.33 ; 1.40]	9/14	0.62 [0.26 ; 1.47]	4/6	0.83 [0.22 ; 3.07]
8-9 : Glass Formers, Potters and Related Workers	811/871	7/4	2.21 [0.64 ; 7.71]	4/4	1.16 [0.28 ; 4.73]	3/0	-
9-0 : Rubber and Plastics Product Makers	811/869	7/6	1.31 [0.43 ; 4.04]	5/6	0.97 [0.29 ; 3.28]	2/0	-
9-2 : Printers and Related Workers	803/859	15/16	1.09 [0.52 ; 2.27]	7/6	1.22 [0.39 ; 3.80]	8/10	1.00 [0.38 ; 2.63]
9-21 Compositors and Type-Setters	812/869	6/6	1.13 [0.34 ; 3.70]	4/2	2.01 [0.35 ; 11.55]	2/4	0.63 [0.11 ; 3.68]
9-22 : Printing Pressmen	814/866	4/9	0.48 [0.14 ; 1.64]	1/4	0.28 [0.03 ; 2.72]	3/5	0.63 [0.14 ; 2.77]
9-3 : Painters	797/852	21/23	0.96 [0.50 ; 1.83]	9/12	0.75 [0.30 ; 1.90]	12/11	1.19 [0.50 ; 2.88]
9-31 : Painters, Construction	800/855	18/20	0.93 [0.47 ; 1.84]	7/10	0.74 [0.26 ; 2.06]	11/10	1.11 [0.45 ; 2.73]
9-4 : Production and Related Workers Not Elsewhere Classified	813/868	5/7	0.85 [0.27 ; 2.74]	4/5	1.02 [0.27 ; 3.87]	1/2	0.49 [0.04 ; 5.48]
9-5 : Bricklayers, Carpenters and Other Construction Workers	733/765	85/110	0.81 [0.58 ; 1.12]	43/59	0.81 [0.53 ; 1.24]	42/51	0.81 [0.51 ; 1.29]
9-51 : Bricklayers, Stonemasons and Tile Setters	773/827	45/48	1.06 [0.67 ; 1.66]	27/33	0.94 [0.54 ; 1.63]	18/15	1.32 [0.63 ; 2.75]
9-52 : Reinforced Concreters, Cement Finishers and Terrazzo Workers	814/867	4/8	0.68 [0.18 ; 2.58]	2/6	0.36 [0.06 ; 2.14]	2/2	1.67 [0.23 ; 12.38]
9-54 :Carpenters, Joiners and Parquetry Workers	810/852	8/23	0.45 [0.20 ;1.05]	5/13	0.49 [0.17 ; 1.42]	3/10	0.40 [0.11 ; 1.53]
9-55 : Plasterers	808/869	10/6	1.32 [0.45 ; 3.90]	7/1	7.01 [0.84 ; 58.52]	3/5	0.27 [0.05 ; 1.54]
9-59 : Construction Workers Not Elsewhere Classified	789/842	29/33	0.87 [0.50 ; 1.49]	14/19	0.79 [0.39 ; 1.63]	15/14	0.97 [0.43 ; 2.16]
9-7 : Material Handling and Related Equipment Operators, Dockers and Freight Handlers	760/794	58/81	0.74 [0.51 ; 1.08]	48/58	0.86 [0.56 ; 1.32]	10/23	0.44 [0.20 ; 0.95]
9-71 : Dockers and Freight Handlers	779/827	39/48	0.90 [0.57 ; 1.42]	37/42	0.98 [0.61 ; 1.58]	2/6	0.38 [0.07 ; 1.91]
9-74 : Earth-Moving and Related Machinery Operators	804/852	14/23	0.56 [0.28 ; 1.14]	12/14	0.78 [0.34 ; 1.78]	2/9	0.21 [0.04 ; 1.02]
9-79 : Material Handling Equipment Operators Not Elsewhere Classified	811/859	7/16	0.55 [0.22 ; 1.40]	4/13	0.42 [0.13 ; 1.33]	3/3	1.04 [0.20 ; 5.38]
9-8 : Transport Equipment Operators	730/752	88/123	0.73 [0.53 ; 0.99]	37/63	0.61 [0.39 ; 0.94]	51/60	0.85 [0.56 ; 1.29]
9-83 : Railway Engine-Drivers and Firemen	813/864	5/11	0.41 [0.14 ; 1.26]	1/4	0.36 [0.04 ; 3.27]	4/7	0.44 [0.12 ; 1.60]
9-84 : Railway Brakemen, Signalmen and Shunters	808/855	10/20	0.60 [0.27 ; 1.32]	6/14	0.50 [0.19 ; 1.36]	4/6	0.83 [0.22 ; 3.08]
9-85 : Motor-Vehicle Drivers	747/780	71/95	0.77 [0.54 ; 1.09]	31/48	0.55 [0.32 ; 0.95]	40/47	0.95 [0.58 ; 1.53]
9-9 : Labourers Not Elsewhere Classified	794/849	24/26	1.00 [0.55 ; 1.82]	22/22	1.06 [0.57 ; 1.98]	2/4	0.63 [0.10 ; 3.90]
9-99 : Labourers Not Elsewhere Classified	794/849	24/26	1.00 [0.55 ; 1.82]	22/22	1.06 [0.57 ; 1.98]	2/4	0.63 [0.10 ; 3.90]
MEMBERS OF THE ARMED FORCES	802/857	16/18	0.97 [0.48 ; 1.94]	10/15	0.72 [0.32 ; 1.65]	6/3	2.21 [0.53 ; 9.12]
Abbreviations. +occupations with at least ten subjects ever employed ;*ISCO : international standard classification of occupations (version of 1968) ; **Ca/Co : cases/controls; †Odds ratio adjusted for age (age of reference (60 – 64 years)), ethnic origin, first-degree family history of this cancer, educational level, intensity of physical activity, waist circumference, marital status ; ***Other …

## Sheet: Suppplementary table S2
Table S2.- Associations between occupations+ and prostate cancer aggressiveness (N=1680)
ISCO* Code (1 to 3 digits) : Description	CA**	Never	Ever employed		< 10 years employed		≥ 10 years employed
		n***	n	OR [95 % CI]****	n	OR [95 % CI]	n	OR [95 % CI]
0/1 : PROFESSIONAL, TECHNICAL AND RELATED WORKERS	NA†	401	222	0.96 [0.73 ; 1.25]	64	0.89 [0.61 ; 1.28]	158	1.00 [0.73 ; 1.35]
	A††	106	76	1.63 [1.11 ; 2.42]	22	1.36 [0.79 ; 2.32]	54	1.83 [1.17 ; 2.86]
	C†††	571	304		102		202
0-1 : Physical Scientists and Related Technicians	NA	614	9	1.04 [0.42 ; 2.56]	4	1.30 [0.31 ; 5.46]	5	0.90 [0.28 ; 2.86]
	A	182	0	-	0	-	0	-
	C	861	14		5		9
0-2 : Architects, Engineers	NA	595	28	0.89 [0.52 ; 1.52]	8	0.48 [0.20 ; 1.12]	20	1.38 [0.69 ; 2.75]
	A	177	5	0.68 [0.25 ; 1.80]	1	0.24 [0.03 ; 1.87]	4	1.18 [0.38 ; 3.66]
	C	836	39		21		18
0-22 : Civil Engineers	NA	621	2	0.30 [0.06 ; 1.43]	1	0.15 [0.02 ; 1.25]	1	2.24 [0.14 ; 36.78]
	A	181	1	0.54 [0.07 ; 4.42]	1	0.55 [0.07 ; 4.59]	0	-
	C	866	9		8		1
0-23 : Electrical and Electronics Engineers	NA	615	8	1.16 [0.42 ; 3.20]	4	1.33 [0.31 ; 5.74]	4	1.03 [0.26 ; 4.06]
	A	181	1	0.50 [0.06 ; 4.18]	1	1.37 [0.14 ; 13.09]	0	-
	C	866	9		4		5
0-28 : Industrial Engineers	NA	613	10	1.87 [0.66 ; 5.24]	3	1.14 [0.22 ; 5.89]	7	2.53 [0.68 ; 9.40]
	A	182	0	-	0	-	0	-
	C	868	7		3		4
0-3 : Surveyors, Draughtsmen and Related technicians	NA	565	58	1.23 [0.85 ; 1.80]	27	0.99 [0.59 ; 1.67]	31	1.56 [0.92 ; 2.65]
	A	158	24	1.68 [1.00 ; 2.81]	10	1.35 [0.65 ; 2.79]	14	2.11 [1.06 ; 4.21]
	C	804	71		41		30
0-32 : Draughtsmen	NA	603	20	1.28 [0.69 ; 2.35]	12	1.33 [0.60 ; 2.94]	8	1.21 [0.48 ; 3.09]
	A	172	10	1.80 [0.82 ; 3.98]	4	1.42 [0.46 ; 4.41]	6	2.31 [0.77 ; 6.94]
	C	849	26		15		11
0-33 : Civil Engineering Technicians	NA	615	8	1.17 [0.46 ; 3.00]	3	0.78 [0.20 ; 2.99]	5	1.95 [0.45 ; 8.41]
	A	180	2	0.81 [0.18 ; 3.77]	1	0.65 [0.08 ; 5.33]	1	1.20 [0.12 ; 12.00]
	C	864	11		8		3
0-34 : Electrical and Electronics Engineering Technicians	NA	607	16	1.15 [0.57; 2.32]	5	0.59 [0.20 ; 1.79]	11	1.95 [0.76 ; 5.01]
	A	176	6	1.49 [0.57 ; 3.89]	2	0.99 [0.21 ; 4.64]	4	2.15 [0.62 ; 7.45]
	C	856	19		11		8
0-35 : Mechanical Engineering Technicians	NA	614	9	0.92 [0.38 ; 2.26]	4	0.57 [0.16 ; 2.02]	5	1.59 [0.44 ; 5.80]
	A	176	6	2.48 [0.91 ; 6.75]	4	2.94 [0.86 ; 10.06]	2	1.95 [0.36 ; 10.41]
	C	862	13		8		5
0-5 : Life Scientists and Related Technicians	NA	612	11	1.38 [0.57 ; 3.34]	4	5.26 [0.57 ; 49.08]	7	0.96 [0.34 ; 2.68]
	A	181	1	0.53 [0.07 ; 4.22]	0	-	1	0.57 [0.07 ; 4.63]
	C	864	11		1		10
0-6 : Medical, Dental and Veterinary workers	NA	609	14	2.90 [1.07 ; 7.89]	0	-	14	3.53 [1.22 ; 10.22]
	A	177	5	4.63 [1.33 ; 16.15]	1	2.01 [0.10 ; 39.56]	4	5.01 [1.27 ; 19.77]
	C	869	6		1		5
0-61 : Medical Doctors	NA	614	9	3.94 [1.03 ; 15.04]	0	-	9	3.94 [1.03 ; 15.04]
	A	180	2	4.16 [0.65 ; 26.55]	0	-	2	4.16 [0.65 ; 26.55]
	C	872	3		0		3
0-7 : Other Health professionals***	NA	615	8	0.81 [0.31 ; 2.13]	2	1.26 [0.17 ; 9.14]	6	0.70 [0.23 ; 2.12]
	A	180	2	1.06 [0.22 ; 5.02]	1	3.01 [0.26 ; 35.41]	1	0.63 [0.08 ; 5.23]
	C	864	11		2		9
0-71 : Professional Nurses	NA	618	5	1.70 [0.39 ; 7.42]	1	1.20 [0.07 ; 19.73]	4	1.90 [0.33 ; 11.00]
	A	181	1	1.73 [0.17 ; 17.46]	1	4.85 [0.29 ; 81.80]	0	-
	C	871	4		1		3
0-8 : Statisticians, Mathematicians, Systems Analysts and Related Technicians	NA	606	17	0.63 [0.34 ; 1.19]	7	0.96 [0.34 ; 2.72]	10	0.51 [0.23 ; 1.11]
	A	175	7	0.97 [0.39 ; 2.41]	1	0.58 [0.07 ; 4.80]	6	1.11 [0.40 ; 3.04]
	C	843	32		10		22
0-83 : Systems Analysts	NA	616	7	0.86 [0.33 ; 2.26]	2	0.65 [0.12 ; 3.40]	5	1.01 [0.31 ; 3.30]
	A	180	2	0.43 [0.05 ; 3.35]	0	-	2	0.66 [0.08 ; 5.50]
	C	863	12		5		7
0-84 : Statistical and Mathematical Technicians	NA	612	11	0.56 [0.26 ; 1.22]	6	0.82 [0.27 ; 2.52]	5	0.40 [0.14 ; 1.19]
	A	178	4	0.91 [0.30 ; 2.78]	1	0.54 [0.06 ; 4.56]	3	1.18 [0.32 ; 4.33]
	C	853	22		9		13
1-1 : Accountants	NA	612	11	1.29 [0.55 ; 3.03]	7	2.77 [0.78 ; 9.87]	4	0.64 [0.18 ; 2.21]
	A	861	4	1.17 [0.32 ; 4.28]	2	1.02 [0.11 ; 9.56]	2	1.32 [0.27 ; 6.42]
	C	178	14		5		9
1-10 : Accountants	NA	612	11	1.29 [0.55 ; 3.03]	7	2.77 [0.78 ; 9.87]	4	0.64 [0.18 ; 2.21]
	A	861	4	1.17 [0.32 ; 4.28]	2	1.02 [0.11 ; 9.56]	2	1.32 [0.27 ; 6.42]
	C	178	14		5		9
1-3 : Teachers	NA	551	72	0.69 [0.48 ; 0.99]	29	0.63 [0.38 ; 1.05]	43	0.74 [0.47 ; 1.15]
	A	156	26	1.22 [0.72 ; 2.07]	12	1.28 [0.64 ; 2.57]	14	1.17 [0.60 ; 2.29]
	C	756	119		51		68
1-31 : University and Higher Education Teachers	NA	605	18	0.59 [0.31 ; 1.13]	8	0.45 [0.16 ; 1.25]	10	0.71 [0.31 ; 1.62]
	A	179	3	0.50 [0.15 ; 1.74]	1	0.38 [0.05 ; 3.06]	2	0.60 [0.13 ; 2.70]
	C	845	30		13		17
1-32 : Secondary Education Teachers	NA	593	30	0.71 [0.43 ; 1.18]	9	0.54 [0.24 ; 1.23]	21	0.83 [0.45 ; 1.53]
	A	171	11	1.18 [0.57 ; 2.46]	7	1.67 [0.67 ; 4.18]	4	0.77 [0.25 ; 2.35]
	C	825	50		21		29
1-33 : Primary Education Teachers	NA	616	7	0.66 [0.27 ; 1.61]	2	0.36 [0.08 ; 1.67]	5	0.99 [0.32 ; 3.05]
	A	178	4	1.09 [0.35 ; 3.37]	1	0.51 [0.06 ; 4.15]	3	1.73 [0.45 ; 6.71]
	C	856	19		10		9
1-39 : Teachers Not Elsewhere Classified	NA	596	27	0.70 [0.42 ; 1.16]	16	0.74 [0.39 ; 1.41]	11	0.65 [0.30 ; 1.40]
	A	169	13	1.46 [0.75 ; 2.85]	8	1.56 [0.68 ; 3.60]	5	1.31 [0.47 ; 3.67]
	C	826	49		29		20
1-5 : Authors, Journalists and Related Writers	NA	617	6	0.88 [0.26 ; 2.92]	3	0.55 [0.10 ; 3.13]	3	1.47 [0.27 ; 8.12]
	A	181	1	0.78 [0.09 ; 6.63]	1	1.45 [0.15 ; 14.17]	0	-
	C	868	7		4		3
1-6 : Sculptors, Painters, Photographers and Related Creative Artists	NA	618	5	0.61 [0.20 ; 1.80]	1	0.24 [0.03 ; 2.07]	4	1.04 [0.27 ; 4.00]
	A	178	4	1.71 [0.52 ; 5.61]	0	-	4	3.66 [0.93 ; 14.36]
	C	864	11		6		5
1-62 : Commercial Artists and Designers	NA	620	3	0.86 [0.21 ; 3.53]	1	0.96 [0.08 ; 11.48]	2	0.83 [0.15 ; 4.59]
	A	181	1	0.95 [0.11 ; 8.09]	0	-	1	1.38 [0.15 ; 12.68]
	C	869	6		2		4
1-7 : Composers and Performing Artists	NA	616	7	0.98 [0.35 ; 2.69]	3	0.56 [0.14 ; 2.30]	4	1.91 [0.42 ; 8.74]
	A	179	3	1.56 [0.39 ; 6.26]	1	0.72 [0.08 ; 6.28]	2	3.58 [0.53 ; 24.27]
	C	866	9		6		3
1-9 : Professional, Technical and Related Workers Not Elsewhere Classified	NA	611	12	0.66 [0.32 ; 1.40]	8	0.63 [0.25 ; 1.60]	4	0.72 [0.22 ; 2.39]
	A	173	9	2.07 [0.88 ; 4.86]	5	1.90 [0.65 ; 5.54]	4	2.39 [0.62 ; 9.15]
	C	852	23		14		9
1-93 : Social Workers	NA	614	9	1.04 [0.41 ; 2.66]	6	0.90 [0.27 ; 2.96]	3	1.25 [0.28 ; 5.68]
	A	180	2	1.12 [0.24 ; 5.26]	0	-	2	3.72 [0.66 ; 20.98]
	C	864	11		7		4
1-99 : Other Professional, Technical and Related Workers	NA	623	0	-	0	-	0	-
	A	176	6	6.31 [1.60 ; 24.96]	4	16.84 [1.78 ; 159.10]	2	2.18 [0.22 ; 21.66]
	C	871	4		1		3
2 : ADMINISTRATIVE AND MANAGERIAL WORKERS	NA	507	116	1.51 [1.11 ; 2.06]	21	0.83 [0.46 ; 1.51]	95	1.82 [1.29 ; 2.57]
	A	154	28	1.29 [0.80 ; 2.06]	8	1.28 [0.57 ; 2.91]	20	1.30 [0.75 ; 2.23]
	C	760	115		35		80
2-0 : Legislative Officials and Government Administrators	NA	604	19	2.52 [1.13 ; 5.62]	8	1.83 [0.58 ; 5.79]	11	3.30 [1.10 ; 9.84]
	A	180	2	1.06 [0.22 ; 5.03]	1	0.84 [0.10 ; 7.49]	1	1.29 [0.15 ; 11.41]
	C	865	10		5		5
2-02 : Government Administrators	NA	606	17	3.00 [1.25 ; 7.19]	6	2.55 [0.62 ; 10.52]	11	3.30 [1.11 ; 9.85]
	A	180	2	1.38 [0.28 ; 6.74]	1	1.42 [0.14 ; 14.23]	1	1.30 [0.15 ; 11.49]
	C	867	8		3		5
2-1 : Managers	NA	520	103	1.39 [1.02 ; 1.91]	20	0.79 [0.43 ; 1.45]	83	1.68 [1.18 ; 2.41]
	A	155	27	1.30 [0.81 ; 2.10]	8	1.31 [0.58 ; 2.96]	19	1.31 [0.75 ; 2.28]
	C	767	108		34		74
2-11 : General Managers	NA	586	37	2.01 [1.19 ; 3.38]	10	1.31 [0.53 ; 3.24]	27	2.45 [1.30 ; 4.63]
	A	172	10	1.82 [0.86 ; 3.89]	4	2.12 [0.65 ; 6.95]	6	1.70 [0.65 ; 4.45]
	C	843	32		13		19
2-12 : Production Managers (except Farm)	NA	613	10	1.27 [0.50 ; 3.19]	2	0.33 [0.07 ; 1.68]	8	3.72 [0.93 ; 14.84]
	A	181	1	0.48 [0.06 ; 3.87]	1	0.59 [0.07 ; 4.90]	0	-
	C	864	11		8		3
2-19 : Managers Not Elsewhere Classified	NA	548	75	1.31 [0.91 ; 1.88]	27	1.47 [0.83 ; 2.62]	48	1.23 [0.79 ; 1.90]
	A	163	19	1.21 [0.70 ; 2.11]	6	1.32 [0.52 ; 3.32]	13	1.16 [0.60 ; 2.24]
	C	795	80		27		53
3 : CLERICAL AND RELATED WORKERS	NA	439	184	0.94 [0.74 ; 1.20]	81	1.08 [0.77 ; 1.51]	103	0.86 [0.64 ; 1.15]
	A	132	50	0.82 [0.56 ; 1.19]	20	0.84 [0.49 ; 1.44]	30	0.81 [0.52 ; 1.26]
	C	611	264		100		64
3-0 : Clerical Supervisors	NA	610	13	1.17 [0.54 ; 2.54]	8	1.08 [0.41 ; 2.82]	5	1.36 [0.37 ; 4.97]
	A	177	5	1.32 [0.42 ; 4.13]	4	1.46 [0.39 ; 5.50]	1	1.03 [0.12 ; 9.22]
	C	860	15		10		5
3-00 : Clerical Supervisors	NA	610	13	1.17 [0.54 ; 2.54]	8	1.08 [0.41 ; 2.82]	5	1.36 [0.37 ; 4.97]
	A	177	5	1.32 [0.42 ; 4.13]	4	1.46 [0.39 ; 5.50]	1	1.03 [0.12 ; 9.22]
	C	860	15		10		5
3-1 : Government Executive Officials	NA	574	49	1.07 [0.71 ; 1.61]	22	1.05 [0.58 ; 1.91]	27	1.08 [0.64 ; 1.84]
	A	172	10	0.70 [0.35 ; 1.43]	3	0.52 [0.15 ; 1.76]	7	0.83 [0.35 ; 1.95]
	C	810	65		29		36
3-10 : Government Executive Officials	NA	574	49	1.07 [0.71 ; 1.61]	22	1.05 [0.58 ; 1.91]	27	1.08 [0.64 ; 1.84]
	A	172	10	0.70 [0.35 ; 1.43]	3	0.52 [0.15 ; 1.76]	7	0.83 [0.35 ; 1.95]
	C	810	65		29		36
3-3 : Bookkeepers, Cashiers and Related Workers	NA	574	49	0.98 [0.65 ; 1.48]	28	0.95 [0.56 ; 1.63]	21	1.01 [0.55 ; 1.86]
	A	167	15	0.99 [0.54 ; 1.82]	8	0.89 [0.39 ; 1.99]	7	1.13 [0.48 ; 2.70]
	C	813	62		35		27
3-31 : Bookkeepers and Cashiers	NA	590	33	0.99 [0.61 ; 1.62]	24	0.89 [0.50 ; 1.56]	9	1.39 [0.55 ; 3.51]
	A	176	6	0.58 [0.24 ; 1.41]	5	0.60 [0.23 ; 1.60]	1	0.48 [0.06 ; 3.83]
	C	832	43		33		10
3-39 : Bookkeepers, Cashiers and Related Workers Not Elsewhere Classified	NA	597	26	1.09 [0.61 ; 1.95]	14	1.47 [0.63 ; 3.43]	12	0.84 [0.38 ; 1.87]
	A	171	11	1.66 [0.79 ; 3.48]	5	1.91 [0.64 ; 5.72]	6	1.50 [0.57 ; 3.98]
	C	847	28		11		17
3-4 : Computing Machine Operators	NA	621	2	0.32 [0.07 ; 1.50]	2	0.68 [0.13 ; 3.57]	0	-
	A	182	0	-	0	-	0	-
	C	865	10		5		5
3-42 : Automatic Data-Processing Machine Operators	NA	621	2	0.42 [0.09 ; 2.01]	2	0.92 [0.16 ; 5.15]	0	-
	A	182	0	-	0	-	0	-
	C	867	8		4		4
3-5 : Transport and Communications Supervisors	NA	609	14	0.80 [0.41 ; 1.60]	6	1.50 [0.47 ; 4.82]	8	0.59 [0.25 ; 1.40]
	A	178	4	0.73 [0.25 ; 2.14]	0	-	4	0.96 [0.31 ; 2.90]
	C	850	25		6		19
3-59 : Transport and Communications Supervisors Not Elsewhere Classified	NA	613	10	0.68 [0.31 ; 1.51]	7	2.17 [0.67 ; 7.08]	3	0.25 [0.07 ; 0.88]
	A	179	3	0.71 [0.21 ; 2.44]	0	-	3	0.89 [0.25 ; 3.18]
	C	855	20		5		15
3-6 : Transport Conductors	NA	618	5	1.38 [0.35 ; 5.51]	2	2.61 [0.22 ; 31.59]	3	1.02 [0.19 ; 5.48]
	A	181	1	1.00 [0.11 ; 9.36]	1	3.50 [0.20 ; 61.53]	0	-
	C	871	4		1		3
3-60 : Transport Conductors	NA	618	5	1.38 [0.35 ; 5.51]	2	2.61 [0.22 ; 31.59]	3	1.02 [0.19 ; 5.48]
	A	181	1	1.00 [0.11 ; 9.36]	1	3.50 [0.20 ; 61.53]	0	-
	C	871	4		1		3
3-7 : Mail Distribution Clerks	NA	596	27	1.10 [0.65 ; 1.89]	19	1.88 [0.92 ; 3.81]	8	0.52 [0.22 ; 1.28]
	A	177	5	0.67 [0.25 ; 1.75]	1	0.33 [0.04 ; 2.58]	4	0.86 [0.28 ; 2.62]
	C	838	37		16		21
3-70 : Mail Distribution Clerks	NA	596	27	1.10 [0.65 ; 1.89]	19	1.88 [0.92 ; 3.81]	8	0.52 [0.22 ; 1.28]
	A	177	5	0.67 [0.25 ; 1.75]	1	0.33 [0.04 ; 2.58]	4	0.86 [0.28 ; 2.62]
	C	838	37		16		21
3-8 : Telephone and Telegraph Operators	NA	619	4	0.49 [0.15 ; 1.54]	3	0.59 [0.16 ; 2.27]	1	0.31 [0.03 ; 2.83]
	A	182	0	-	0	-	0	-
	C	862	13		9		4
3-80 : Telephone and Telegraph Operators	NA	619	4	0.49 [0.15 ; 1.54]	3	0.59 [0.16 ; 2.27]	1	0.31 [0.03 ; 2.83]
	A	182	0	-	0	-	0	-
	C	862	13		9		4
3-9 : Clerical and Related Workers Not Elsewhere Classified	NA	545	78	0.89 [0.65 ; 1.23]	51	1.00 [0.67 ; 1.49]	27	0.74 [0.45 ; 1.24]
	A	165	17	0.63 [0.37 ; 1.09]	11	0.70 [0.36 ; 1.37]	6	0.54 [0.22 ; 1.30]
	C	754	121		70		51
3-91 : Stock Clerks	NA	591	32	0.87 [0.54 ; 1.42]	24	1.03 [0.58 ; 1.82]	8	0.62 [0.26 ; 1.48]
	A	175	7	0.63 [0.28 ; 1.43]	5	0.74 [0.28 ; 1.96]	2	0.45 [0.10 ; 2.00]
	C	821	54		34		20
3-92 : Material and Production Planning Clerks	NA	618	5	0.33 [0.12 ; 0.92]	2	0.18 [0.04 ; 0.84]	3	0.67 [0.17 ; 2.73]
	A	180	2	0.49 [0.11 ; 2.15]	1	0.33 [0.04 ; 2.60]	1	0.83 [0.10 ; 7.09]
	C	854	21		13		8
3-93 : Correspondence and Reporting Clerks	NA	584	39	1.08 [0.69 ; 1.71]	25	1.14 [0.65 ; 2.01]	14	0.99 [0.46 ; 2.10]
	A	178	4	0.37 [0.13 ; 1.04]	4	0.56 [0.19 ; 1.62]	0	-
	C	826	49		31		18
3-99 : Clerks Not Elsewhere Classified	NA	618	5	1.03 [0.30 ; 3.51]	3	1.03 [0.22 ; 4.79]	2	1.08 [0.15 ; 8.13]
	A	179	3	2.31 [0.55 ; 9.61]	1	1.28 [0.14 ; 11.83]	2	4.06 [0.53 ; 30.98]
	C	869	6		4		2
4 : SALES WORKERS	NA	465	158	1.30 [1.00 ; 1.68]	72	1.13 [0.80 ; 1.61]	86	1.47 [1.05 ; 2.05]
	A	144	38	1.01 [0.67 ; 1.51]	23	1.24 [0.75 ; 2.06]	15	0.78 [0.43 ; 1.40]
	C	693	182		89		93
4-0 : Managers (Wholesale and Retail Trade)	NA	607	16	1.86 [0.83 ; 4.20]	7	2.12 [0.50 ; 8.98]	9	1.86 [0.70 ; 4.96]
	A	177	5	1.95 [0.65 ; 5.80]	4	5.66 [1.19 ; 26.83]	1	0.54 [0.07 ; 4.43]
	C	864	11		3		8
4-00 : Managers (Wholesale and Retail Trade)	NA	607	16	1.86 [0.83 ; 4.20]	7	2.12 [0.50 ; 8.98]	9	1.86 [0.70 ; 4.96]
	A	177	5	1.95 [0.65 ; 5.80]	4	5.66 [1.19 ; 26.83]	1	0.54 [0.07 ; 4.43]
	C	864	11		3		8
4-1 : Working Proprietors (Wholesale and Retail Trade)	NA	590	33	1.32 [0.80 ; 2.18]	15	1.04 [0.52 ; 2.07]	18	1.72 [0.84 ; 3.53]
	A	176	66	0.77 [0.32 ; 1.88]	4	0.86 [0.29 ; 2.56]	2	0.64 [0.14 ; 2.85]
	C	836	39		22		17
4-10 : Working Proprietors (Wholesale and Retail Trade)	NA	590	33	1.32 [0.80 ; 2.18]	15	1.04 [0.52 ; 2.07]	18	1.72 [0.84 ; 3.53]
	A	176	66	0.77 [0.32 ; 1.88]	4	0.86 [0.29 ; 2.56]	2	0.64 [0.14 ; 2.85]
	C	836	39		22		17
4-2 : Sales Supervisors and Buyers	NA	600	23	1.29 [0.72 ; 2.31]	13	1.41 [0.65 ; 3.09]	10	1.15 [0.49 ; 2.72]
	A	177	5	0.78 [0.29 ; 2.10]	4	1.25 [0.40 ; 3.94]	1	0.31 [0.04 ; 2.43]
	C	848	27		14		13
4-21 : Sales Supervisors	NA	606	17	1.32 [0.67 ; 2.59]	11	1.32 [0.57 ; 3.03]	6	1.31 [0.42 ; 4.12]
	A	179	3	0.62 [0.18 ; 2.15]	2	0.65 [0.14 ; 2.98]	1	0.56 [0.07 ; 4.73]
	C	855	20		13		7
4-22 : Buyers	NA	615	8	1.28 [0.48 ; 3.42]	6	3.14 [0.76 ; 12.98]	2	0.43 [0.08 ; 2.21]
	A	180	2	1.00 [0.21 ; 4.79]	2	3.54 [0.56 ; 22.24]	0	-
	C	866	9		3		6
4-3 : Technical Salesmen, Commercial Travellers and Manufacturers' Agents	NA	557	66	1.24 [0.86 ; 1.78]	33	1.11 [0.68 ; 1.82]	33	1.16 [0.58 ; 2.31]
	A	168	14	0.84 [0.46 ; 1.53]	10	1.11 [0.54 ; 2.29]	4	1.02 [0.34 ; 3.12]
	C	798	77		41		36
4-31 : Technical Salesmen and Service Advisers	NA	582	41	1.44 [0.91 ; 2.30]	19	1.18 [0.61 ; 2.29]	22	1.74 [0.92 ; 3.28]
	A	174	8	0.97 [0.44 ; 2.13]	5	1.23 [0.45 ; 3.36]	3	0.72 [0.21 ; 2.48]
	C	833	42		21		21
4-32 : Commercial Travellers and Manufacturers' Agents	NA	594	29	1.07 [0.64 ; 1.78]	18	1.15 [0.61 ; 2.17]	11	0.94 [0.41 ; 2.15]
	A	175	7	0.78 [0.34 ; 1.80]	6	1.14 [0.45 ; 2.89]	1	0.27 [0.03 ; 2.06]
	C	836	39		24		15
4-4 : Insurance, Real Estate, Securities and Business Services Salesmen and Auctioneers	NA	597	26	1.40 [0.78 ; 2.52]	17	1.16 [0.58 ; 2.31]	9	2.30 [0.75 ; 7.15]
	A	176	6	1.27 [0.50 ; 3.21]	4	1.02 [0.34 ; 3.12]	2	2.23 [0.42 ; 11.87]
	C	851	24		19		5
4-41 : Insurance, Real Estate and Securities Salesmen	NA	603	20	1.25 [0.65 ; 2.42]	12	0.94 [0.43 ; 2.06]	8	2.48 [0.72 ; 8.58]
	A	176	6	1.68 [0.65 ; 4.39]	4	1.35 [0.43 ; 4.25]	2	3.01 [0.53 ; 16.96]
	C	855	20		16		4
4-42 : Business Services Salesmen	NA	618	5	1.26 [0.38 ; 4.21]	4	1.20 [0.32 ; 4.56]	1	1.58 [0.10 ; 25.76]
	A	182	0	-	0	-	0	-
	C	869	6		5		1
4-5 : Salesmen, Shop Assistants and Related Workers	NA	573	50	1.13 [0.76 ; 1.69]	33	1.16 [0.71 ; 1.90]	17	1.09 [0.57 ; 2.10]
	A	168	14	0.99 [0.54 ; 1.83]	13	1.47 [0.76 ; 2.86]	1	0.19 [0.03 ; 1.42]
	C	806	69		43		26
4-51 : Salesmen, Shop Assistants and Demonstrators	NA	582	41	1.34 [0.86 ; 2.09]	29	1.57 [0.91 ; 2.71]	12	1.01 [0.48 ; 2.13]
	A	170	12	1.17 [0.60 ; 2.27]	11	1.80 [0.87 ; 3.75]	1	0.24 [0.03 ; 1.83]
	C	823	52		31		21
4-52 : Street Vendors, Canvassers and Newsvendors	NA	611	12	0.80 [0.36 ; 1.78]	7	0.60 [0.22 ; 1.62]	5	1.45 [0.36 ; 5.81]
	A	180	2	0.47 [0.11 ; 2.09]	2	0.64 [0.14 ; 2.91]	0	-
	C	857	18		13		5
5 : SERVICE WORKERS	NA	516	107	0.81 [0.61 ; 1.07]	43	0.55 [0.37 ; 0.83]	64	1.12 [0.78 ; 1.62]
	A	153	29	0.72 [0.46 ; 1.13]	12	0.55 [0.29 ; 1.03]	17	0.94 [0.53 ; 1.65]
	C	700	175		94		81
5-1 : Working Proprietors (Catering and Lodging Services	NA	601	22	1.61 [0.86 ; 3.03]	14	1.29 [0.61 ; 2.74]	8	2.70 [0.86 ; 8.48]
	A	179	3	0.68 [0.20 ; 2.33]	3	0.84 [0.24 ; 2.98]	0	-
	C	852	23		17		6
5-10 : Working Proprietors (Catering and Lodging Services	NA	601	22	1.61 [0.86 ; 3.03]	14	1.29 [0.61 ; 2.74]	8	2.70 [0.86 ; 8.48]
	A	179	3	0.68 [0.20 ; 2.33]	3	0.84 [0.24 ; 2.98]	0	-
	C	852	23		17		6
5-2 : Housekeeping and Related Service Supervisors	NA	617	6	1.68 [0.49 ; 5.78]	3	1.43 [0.26 ; 7.85]	3	2.03 [0.33 ; 12.49]
	A	181	1	0.93 [0.11 ; 8.27]	0	-	1	2.41 [0.21 ; 28.11]
	C	869	6		3		3
5-20 : Housekeeping and Related Service Supervisors	NA	617	6	1.68 [0.49 ; 5.78]	3	1.43 [0.26 ; 7.85]	3	2.03 [0.33 ; 12.49]
	A	181	1	0.93 [0.11 ; 8.27]	0	-	1	2.41 [0.21 ; 28.11]
	C	869	6		3		3
5-3 : Cooks, Waiters, Bartenders and Related Workers	NA	596	27	0.82 [0.49 ; 1.37]	14	0.68 [0.34 ; 1.36]	13	1.03 [0.48 ; 2.19]
	A	171	11	1.17 [0.58 ; 2.36]	6	1.08 [0.43 ; 2.73]	5	1.29 [0.46 ; 3.64]
	C	831	44		26		18
5-31 : Cooks	NA	607	16	0.89 [0.46 ; 1.74]	7	0.72 [0.28 ; 1.86]	9	1.07 [0.42 ; 2.73]
	A	175	7	1.28 [0.53 ; 3.09]	6	2.14 [0.79 ; 5.81]	1	0.37 [0.05 ; 2.96]
	C	850	25		14		11
5-32 : Waiters, Bartenders and Related Workers	NA	611	12	0.71 [0.33 ; 1.50]	9	0.66 [0.27 ; 1.58]	3	0.77 [0.19 ; 3.23]
	A	177	5	1.07 [0.39 ; 2.94]	1	0.27 [0.04 ; 2.08]	4	3.67 [0.99 ; 13.63]
	C	853	22		16		6
5-5 : Building Caretakers, Charworkers, Cleaners and Related Workers	NA	613	10	0.47 [0.22 ; 1.02]	8	0.50 [0.21 ; 1.23]	2	0.38 [0.07 ; 2.03]
	A	180	2	0.35 [0.08 ; 1.49]	2	0.49 [0.11 ; 2.16]	0	-
	C	849	26		19		7
5-51 : Building Caretakers	NA	620	3	0.59 [0.15 ; 2.35]	2	0.97 [0.15 ; 6.36]	1	0.35 [0.04 ; 3.09]
	A	182	0	-	0	-	0	-
	C	867	8		3		5
5-52 : Charworkers, Cleaners and Related Workers	NA	616	7	0.42 [0.17 ; 1.05]	6	0.41 [0.16 ; 1.10]	1	0.44 [0.03 ; 6.44]
	A	180	2	0.45 [0.10 ; 2.02]	2	0.54 [0.12 ; 2.42]	0	-
	C	856	19		17		2
5-7 : Hairdressers, Barbers, Beauticians and Related Workers	NA	618	5	1.51 [0.42 ; 5.42]	3	1.23 [0.23 ; 6.49]	2	1.93 [0.26 ; 14.09]
	A	181	1	0.77 [0.09 ; 6.86]	0	-	1	1.81 [0.15 ; 21.58]
	C	870	5		3		2
5-70 : Hairdressers, Barbers, Beauticians and Related Workers	NA	618	5	1.51 [0.42 ; 5.42]	3	1.23 [0.23 ; 6.49]	2	1.93 [0.26 ; 14.09]
	A	181	1	0.77 [0.09 ; 6.86]	0	-	1	1.81 [0.15 ; 21.58]
	C	870	5		3		2
5-8 : Protective Service Workers	NA	579	44	0.84 [0.56 ; 1.27]	16	0.58 [0.31 ; 1.10]	28	1.09 [0.64 ; 1.84]
	A	171	11	0.70 [0.36 ; 1.37]	4	0.52 [0.18 ; 1.52]	7	0.87 [0.38 ; 2.03]
	C	805	70		34		36
5-81 : Fire-Fighters	NA	620	3	0.47 [0.12 ; 1.77]	0	-	3	0.75 [0.18 ; 3.12]
	A	181	1	0.52 [0.06 ; 4.27]	0	-	1	0.77 [0.09 ; 6.65]
	C	866	9		3		6
5-82 : Policemen and Detectives	NA	604	19	1.32 [0.67 ; 2.61]	4	4.74 [0.48 ; 47.06]	15	1.14 [0.55 ; 2.35]
	A	179	3	0.67 [0.19 ; 2.32]	0	-	3	0.71 [0.20 ; 2.48]
	C	856	19		1		18
5-89 : Protective Service Workers Not Elsewhere Classified	NA	608	15	0.70 [0.36 ; 1.34]	8	0.50 [0.21 ; 1.17]	7	1.20 [0.43 ; 3.34]
	A	179	3	0.47 [0.14 ; 1.59]	2	0.43 [0.10 ; 1.92]	1	0.54 [0.07 ; 4.39]
	C	846	29		20		9
5-9 : Service Workers Not Elsewhere Classified	NA	613	10	0.68 [0.30 ; 1.52]	7	0.63 [0.24 ; 1.65]	3	0.79 [0.18 ; 3.46]
	A	178	4	1.06 [0.34 ; 3.32]	2	0.73 [0.16 ; 3.45]	2	1.90 [0.34 ; 10.59]
	C	858	17		12		5
5-99 : Other Service Workers	NA	615	8	0.54 [0.23 ; 1.29]	5	0.46 [0.16 ; 1.34]	3	0.75 [0.17 ; 3.29]
	A	180	2	0.54 [0.12 ; 2.43]	1	0.40 [0.05 ; 3.16]	1	0.87 [0.09 ; 7.95]
	C	858	17		12		5
6 : AGRICULTURAL ANIMAL HUSBANDRY AND FORESTRY WORKERS, FISHERMEN AND HUNTERS	NA	547	76	0.89 [0.64 ; 1.24]	35	0.85 [0.53 ; 1.35]	41	0.93 [0.60 ; 1.44]
	A	150	32	1.30 [0.83 ; 2.05]	13	1.15 [0.60 ; 2.20]	19	1.44 [0.81 ; 2.57]
	C	762	113		54		59
6-1 : Farmers	NA	603	20	0.79 [0.44 ; 1.41]	7	0.87 [0.32 ; 2.38]	13	0.75 [0.37 ; 1.52]
	A	176	6	0.70 [0.28 ; 1.71]	2	0.83 [0.18 ; 3.91]	4	0.64 [0.22 ; 1.91]
	C	840	35		11		24
6-12 : Specialised Farmers	NA	605	18	0.87 [0.47 ; 1.61]	7	1.14 [0.40 ; 3.28]	11	0.75 [0.35 ; 1.62]
	A	177	5	0.69 [0.26 ; 1.82]	1	0.50 [0.06 ; 4.09]	4	0.75 [0.25 ; 2.26]
	C	845	30		9		21
6-2 : Agricultural and Animal Husbandry Workers	NA	572	51	0.79 [0.53 ; 1.16]	29	0.71 [0.43 ; 1.16]	22	0.93 [0.51 ; 1.68]
	A	158	24	1.30 [0.78 ; 2.18]	14	1.23 [0.65 ; 2.33]	10	1.44 [0.66 ; 3.12]
	C	792	83		53		30
6-21 : General Farm Workers	NA	613	10	0.61 [0.27 ; 1.38]	7	0.48 [0.19 ; 1.23]	3	1.69 [0.26 ; 10.87]
	A	177	5	0.97 [0.34 ; 2.75]	2	0.44 [0.10 ; 1.96]	3	6.13 [0.89 ; 42.24]
	C	855	20		18		2
6-23 : Orchard, Vineyard and Related Tree and Shrub Crop Workers	NA	593	30	1.08 [0.64 ; 1.82]	13	0.76 [0.37 ; 1.55]	17	1.62 [0.75 ; 3.48]
	A	168	14	1.66 [0.86 ; 3.23]	10	1.92 [0.88 ; 4.20]	4	1.26 [0.40 ; 4.03]
	C	836	39		26		13
6-24 : Livestock Workers	NA	616	7	4.47 [0.90 ; 22.14]	5	3.30 [0.62 ; 17.55]	2	-
	A	180	2	3.27 [0.43 ; 24.76]	2	3.26 [0.43 ; 24.95]	0	-
	C	873	2		2		0
6-27 : Nursery Workers and Gardeners	NA	618	5	0.35 [0.13 ; 0.97]	3	0.24 [0.05 ; 1.19]	2	0.98 [0.68 ; 1.40]
	A	178	4	1.00 [0.32 ; 3.09]	4	0.69 [0.26 ; 1.88]	0	0.83 [0.53 ; 1.31]
	C	856	19		10		9
6-4 : Fishermen, Hunters and Related Workers	NA	614	9	1.53 [0.57 ; 4.11]	2	1.66 [0.22 ; 12.50]	7	1.54 [0.50 ; 4.74]
	A	177	5	3.16 [1.00 ; 10.05]	0	-	5	4.58 [1.33 ; 15.78]
	C	867	8		2		6
6-41 : Fishermen	NA	619	4	1.13 [0.29 ; 4.39]	1	1.84 [0.11 ; 30.43]	3	1.01 [0.22 ; 4.75]
	A	178	4	4.01 [1.02 ; 15.69]	0	-	4	5.10 [1.20 ; 21.61]
	C	870	5		1		4
6-49 : Fishermen, Hunters and Related Workers Not Elsewhere Classified	NA	618	5	1.61 [0.42 ; 6.19]	1	0.71 [0.06 ; 8.26]	4	2.49 [0.44 ; 14.07]
	A	181	1	1.24 [0.13 ; 11.40]	0	-	1	2.93 [0.25 ; 33.87]
	C	871	4		2		2
7/8/9 : PRODUCTION AND RELATED WORKERS, TRANSPORT EQUIPMENT OPERATORS AND LABOURERS	NA	305	318	0.76 [0.59 ; 0.97]	107	0.81 [0.59 ; 1.12]	211	0.72 [0.55 ; 0.95]
	A	86	96	0.73 [0.50 ; 1.06]	26	0.63 [0.38 ; 1.04]	70	0.79 [0.52 ; 1.18]
	C	364	511		160		351
7-0 : Production Supervisors and General Foremen	NA	570	53	1.60 [1.06 ; 2.41]	22	1.43 [0.77 ; 2.65]	31	1.73 [1.02 ; 2.94]
	A	166	16	1.60 [0.88 ; 2.89]	5	1.11 [0.41 ; 3.02]	11	1.98 [0.96 ; 4.09]
	C	821	54		24		30
7-00 : Production Supervisors and General Foremen	NA	570	53	1.60 [1.06 ; 2.41]	22	1.43 [0.77 ; 2.65]	31	1.73 [1.02 ; 2.94]
	A	166	16	1.60 [0.88 ; 2.89]	5	1.11 [0.41 ; 3.02]	11	1.98 [0.96 ; 4.09]
	C	821	54		24		30
7-1 : Miners, Quarrymen, Well Drillers and Related Workers	NA	621	2	0.48 [0.10 ; 2.44]	1	0.30 [0.03 ; 2.64]	1	1.21 [0.07 ; 19.97]
	A	180	2	1.73 [0.34 ; 8.84]	2	2.12 [0.40 ; 11.32]	0	-
	C	869	6		5		1
7-2 : Metal Processers	NA	618	5	0.81 [0.26 ; 2.49]	4	0.77 [0.22 ; 2.71]	1	1.01 [0.09 ; 11.40]
	A	181	1	0.41 [0.05 ; 3.37]	1	0.48 [0.06 ; 4.05]	0	-
	C	866	9		7		2
7-3 : Wood Preparation Workers and Paper Makers	NA	620	3	0.65 [0.16 ; 2.58]	2	0.48 [0.09 ; 2.43]	1	1.95 [0.12 ; 32.13]
	A	180	2	1.37 [0.27 ; 6.86]	2	1.43 [0.28 ; 7.38]	0	-
	C	868	7		6		1
7-4 : Chemical Processers and Related Workers	NA	622	1	0.14 [0.02 ; 1.18]	0	-	1	0.37 [0.04 ; 3.57]
	A	182	0	-	0	-	0	-
	C	866	9		5		4
7-5 : Spinners, Weavers, Knitters, Dyers and Related Workers	NA	617	6	0.85 [0.29 ; 2.49]	6	1.24 [0.38 ; 4.03]	0	-
	A	178	4	1.92 [0.56 ; 6.56]	4	2.82 [0.75 ; 10.60]	0	-
	C	866	9		6		3
7-7 : Food and Beverage Processers	NA	600	23	0.62 [0.36 ; 1.07]	11	0.54 [0.25 ; 1.16]	12	0.72 [0.34 ; 1.51]
	A	176	6	0.51 [0.21 ; 1.23]	5	0.76 [0.28 ; 2.08]	1	0.19 [0.03 ; 1.46]
	C	828	47		25		22
7-73 : Butchers and Meat Preparers	NA	613	10	0.79 [0.33 ; 1.86]	5	1.06 [0.27 ; 4.19]	5	0.66 [0.22 ; 2.00]
	A	179	3	0.77 [0.21 ; 2.75]	3	2.16 [0.49 ; 9.54]	0	-
	C	859	16		5		11
7-76 : Bakers, Pastry cooks and Confectionery Makers	NA	612	11	1.09 [0.47 ; 2.55]	5	0.99 [0.30 ; 3.29]	6	1.19 [0.36 ; 3.94]
	A	181	1	0.29 [0.04 ; 2.26]	1	0.57 [0.07 ; 4.84]	0	-
	C	862	13		7		6
7-78 : Brewers, Wine and Beverage Makers	NA	621	2	0.21 [0.05 ; 0.97]	1	0.16 [0.02 ; 1.30]	1	0.33 [0.03 ; 3.10]
	A	180	2	0.70 [0.15 ; 3.17]	1	0.45 [0.06 ; 3.65]	1	1.42 [0.15 ; 13.19]
	C	862	13		9		4
8-1 : Cabinetmakers and Related Woodworkers	NA	611	12	3.53 [1.20 ; 10.39]	8	4.97 [1.01 ; 24.42]	4	2.46 [0.53 ; 11.30]
	A	180	2	1.62 [0.30 ; 8.65]	1	1.84 [0.16 ; 21.03]	1	1.52 [0.15 ; 15.20]
	C	870	5		2		3
8-11 : Cabinetmakers	NA	618	5	2.43 [0.56 ; 10.63]	2	1.44 [0.19 ; 11.00]	3	4.28 [0.43 ; 42.20]
	A	180	2	2.76 [0.44 ; 17.44]	2	4.71 [0.61 ; 36.24]	0	-
	C	872	3		2		1
8-3 : Blacksmiths, Toolmakers and Machine Tool Operators	NA	599	24	0.67 [0.40 ; 1.12]	12	0.53 [0.27 ; 1.05]	12	0.90 [0.43 ; 1.90]
	A	173	9	0.83 [0.40 ; 1.74]	4	0.57 [0.20 ; 1.66]	5	1.29 [0.47 ; 3.55]
	C	820	55		34		21
8-32 : Toolmakers, Metal Pattern Makers and Metal Markers	NA	619	4	1.02 [0.25 ; 4.14]	2	1.03 [0.13 ; 8.18]	2	1.07 [0.16 ; 7.01]
	A	181	1	0.81 [0.09 ; 7.32]	1	1.88 [0.16 ; 22.27]	0	-
	C	870	5		2		3
8-34 : Machine-Tool Operators	NA	608	15	0.74 [0.39 ; 1.40]	11	0.86 [0.40 ; 1.85]	4	0.54 [0.17 ; 1.69]
	A	180	2	0.31 [0.07 ; 1.31]	2	0.48 [0.11 ; 2.09]	0	-
	C	842	33		20		13
8-39 : Blacksmiths, Toolmakers and Machine-Tool Operators Not Elsewhere Classified	NA	617	6	0.52 [0.20 ; 1.37]	1	0.12 [0.02 ; 0.92]	5	1.83 [0.47 ; 7.19]
	A	178	4	1.19 [0.39 ; 3.66]	0	-	4	5.36 [1.28 ; 22.45]
	C	857	18		14		4
8-4 : Machinery Fitters, Machine Assemblers and Precision-Instrument Makers (except Electrical)	NA	569	54	0.83 [0.58 ; 1.21]	33	0.91 [0.57 ; 1.45]	21	0.73 [0.41 ; 1.30]
	A	164	18	0.89 [0.51 ; 1.53]	10	0.89 [0.44 ; 1.80]	8	0.88 [0.39 ; 1.95]
	C	780	95		56		39
8-41 : Machinery Fitters and Machine Assemblers	NA	614	9	0.92 [0.39 ; 2.16]	6	0.68 [0.25 ; 1.85]	3	2.58 [0.42 ; 15.78]
	A	175	7	2.32 [0.91 ; 5.91]	5	2.03 [0.70 ; 5.93]	2	4.04 [0.55 ; 29.87]
	C	860	15		13		2
8-43 : Motor-Vehicle Mechanics	NA	601	22	0.64 [0.37 ; 1.09]	12	0.61 [0.30 ; 1.24]	10	0.68 [0.31 ; 1.49]
	A	177	5	0.45 [0.17 ; 1.16]	1	0.16 [0.02 ; 1.18]	4	0.83 [0.27 ; 2.52]
	C	825	50		29		21
8-49 : Machinery Fitters, Machine Assemblers and Precision-Instrument Makers (except Electrical) Not Elsewhere Classified	NA	603	20	0.68 [0.38 ; 1.20]	13	0.80 [0.40 ; 1.61]	7	0.50 [0.19 ; 1.33]
	A	174	8	0.87 [0.39 ; 1.93]	5	0.93 [0.35 ; 2.52]	3	0.77 [0.21 ; 2.77]
	C	833	42		26		16
8-5 : Electrical Fitters and Related Electrical and Electronics Workers	NA	574	49	0.74 [0.51 ; 1.07]	23	0.69 [0.41 ; 1.19]	26	0.78 [0.47 ; 1.29]
	A	165	17	0.86 [0.49 ; 1.50]	8	0.89 [0.41 ; 1.96]	9	0.83 [0.40 ; 1.76]
	C	775	100		49		51
8-51 : Electrical Fitters	NA	620	3	1.28 [0.28 ; 5.90]	3	2.53 [0.41 ; 15.51]	0	-
	A	179	3	4.28 [0.91 ; 20.17]	2	5.57 [0.75 ; 41.10]	1	2.93 [0.24 ; 35.61]
	C	871	4		2		2
8-52 : Electronics Fitters	NA	619	4	0.31 [0.10 ; 0.95]	3	0.39 [0.11 ; 1.42]	1	0.18 [0.02 ; 1.59]
	A	177	5	1.37 [0.48 ; 3.89]	4	2.10 [0.64 ; 6.84]	1	0.49 [0.05 ; 4.33]
	C	857	18		12		6
8-53 : Electrical and Electronic Equipment Assemblers	NA	619	4	0.63 [0.19 ; 2.08]	2	0.40 [0.08 ; 2.00]	2	1.30 [0.20 ; 8.31]
	A	182	0	-	0	-	0	-
	C	865	10		7		3
8-55 : Electrical Wiremen	NA	591	32	1.05 [0.65 ; 1.70]	15	0.78 [0.40 ; 1.51]	17	1.47 [0.74 ; 2.94]
	A	173	9	0.97 [0.46 ; 2.04]	5	0.88 [0.33 ; 2.36]	4	1.10 [0.36 ; 3.35]
	C	825	50		30		20
8-56 : Telephone and Telegraph Installers	NA	616	7	1.12 [0.40 ; 3.11]	2	1.02 [0.16 ; 6.53]	5	1.16 [0.34 ; 3.93]
	A	182	0	-	0	-	0	-
	C	866	9		3		6
8-57 : Electric Linemen and Cable Jointers	NA	621	2	0.27 [0.06 ; 1.23]	2	0.53 [0.11 ; 2.63]	0	-
	A	179	3	1.17 [0.32 ; 4.26]	1	0.84 [0.10 ; 7.07]	2	1.43 [0.28 ; 7.28]
	C	862	13		7		6
8-7 : Plumbers, Welders, Sheet-Metal and Structural Metal Preparers and Erectors	NA	584	39	0.91 [0.59 ; 1.40]	24	1.02 [0.59 ; 1.77]	15	0.76 [0.39 ; 1.50]
	A	164	18	1.48 [0.84 ; 2.62]	11	1.59 [0.77 ; 3.27]	7	1.34 [0.56 ; 3.19]
	C	812	63		35		28
8-71 : Plumbers and Pipe Fitters	NA	606	17	0.93 [0.50 ; 1.75]	10	1.05 [0.45 ; 2.44]	7	0.82 [0.32 ; 2.07]
	A	175	7	1.26 [0.53 ; 2.99]	4	1.50 [0.48 ; 4.74]	3	1.04 [0.29 ; 3.72]
	C	846	29		14		15
8-72 : Welders and Flame-Cutters	NA	606	17	1.81 [0.86 ; 3.84]	11	2.00 [0.80 ; 5.00]	6	1.50 [0.41 ; 5.44]
	A	178	4	1.59 [0.51 ; 5.00]	2	1.30 [0.27 ; 6.20]	2	2.03 [0.37 ; 11.05]
	C	861	14		9		5
8-73 : Sheet-Metal Workers	NA	617	6	0.41 [0.16 ; 1.05]	5	0.46 [0.16 ; 1.32]	1	0.26 [0.03 ; 2.22]
	A	175	7	1.58 [0.64 ; 3.90]	4	1.15 [0.36 ; 3.62]	3	3.01 [0.72 ; 12.57]
	C	855	20		14		6
8-9 : Glass Formers, Potters and Related Workers	NA	618	5	2.09 [0.55 ; 7.95]	3	1.18 [0.26 ; 5.37]	2	-
	A	180	2	2.89 [0.50 ; 16.60]	1	1.22 [0.13 ; 11.46]	1	-
	C	871	4		4		0
9-0 : Rubber and Plastics Product Makers	NA	618	5	1.33 [0.39 ; 4.50]	5	1.30 [0.38 ; 4.43]	0	-
	A	181	1	0.89 [0.11 ; 7.60]	0	-	1	-
	C	869	6		6		0
9-2 : Printers and Related Workers	NA	611	12	1.16 [0.53 ; 2.54]	6	1.41 [0.43 ; 4.61]	6	0.98 [0.34 ; 2.83]
	A	179	3	0.98 [0.27 ; 3.48]	1	0.72 [0.08 ; 6.29]	2	1.20 [0.25 ; 5.70]
	C	859	16		6		10
9-21 Compositors and Type-Setters	NA	619	4	1.03 [0.28 ; 3.88]	3	2.14 [0.34 ; 13.45]	1	0.40 [0.04 ; 3.91]
	A	180	2	1.55 [0.29 ; 8.23]	1	1.79 [0.15 ; 21.48]	1	1.56 [0.16 ; 14.83]
	C	869	6		2		4
9-22 : Printing Pressmen	NA	619	4	0.62 [0.18 ; 2.11]	1	0.35 [0.04 ; 3.44]	3	0.81 [0.18 ; 3.59]
	A	182	0	-	0	-	0	-
	C	866	9		4		5
9-3 : Painters	NA	609	14	0.84 [0.41 ; 1.73]	4	0.43 [0.13 ; 1.40]	10	1.35 [0.53 ; 3.42]
	A	176	6	1.14 [0.44 ; 2.96]	5	1.88 [0.61 ; 5.76]	1	0.39 [0.05 ; 3.15]
	C	852	23		12		11
9-31 : Painters, Construction	NA	611	12	0.82 [0.38 ; 1.76]	3	0.40 [0.11 ; 1.55]	9	1.23 [0.48 ; 3.20]
	A	177	5	1.07 [0.38 ; 3.00]	4	1.92 [0.55 ; 6.64]	1	0.40 [0.05 ; 3.19]
	C	855	20		10		10
9-4 : Production and Related Workers Not Elsewhere Classified	NA	618	5	1.13 [0.35 ; 3.66]	4	1.39 [0.37 ; 5.30]	1	0.61 [0.05 ; 6.87]
	A	182	0	-	0	-	0	-
	C	868	7		5		2
9-5 : Bricklayers, Carpenters and Other Construction Workers	NA	559	64	0.81 [0.56 ; 1.15]	33	0.83 [0.52 ; 1.32]	31	0.78 [0.47 ; 1.29]
	A	164	18	0.76 [0.44 ; 1.33]	9	0.70 [0.33 ; 1.47]	9	0.85 [0.40 ; 1.81]
	C	765	110		59		51
9-51 : Bricklayers, Stonemasons and Tile Setters	NA	591	32	0.99 [0.61 ; 1.63]	19	0.86 [0.46 ; 1.58]	13	1.29 [0.58 ; 2.84]
	A	171	11	1.16 [0.57 ; 2.35]	7	1.08 [0.46 ; 2.57]	4	1.33 [0.42 ; 4.23]
	C	827	48		33		15
9-52 : Reinforced Concreters, Cement Finishers and Terrazzo Workers	NA	621	2	0.53 [0.10 ; 2.82]	0	-	2	2.28 [0.30 ; 17.11]
	A	182	0	-	0	-	0	-
	C	867	8		6		2
9-54 : Carpenters, Joiners and Parquetry Workers	NA	617	6	0.47 [0.19 ; 1.19]	4	0.54 [0.17 ; 1.69]	2	0.37 [0.08 ; 1.80]
	A	180	2	0.43 [0.10 ; 1.87]	1	0.39 [0.05 ; 3.09]	1	0.47 [0.06 ; 3.80]
	C	852	23		13		10
9-55 : Plasterers	NA	614	9	1.63 [0.53 ; 5.02]	7	9.88 [1.17 ; 83.30]	2	0.17 [0.02 ; 1.64]
	A	182	0	-	0	-	0	-
	C	869	6		1		5
9-59 : Construction Workers Not Elsewhere Classified	NA	602	21	0.79 [0.44 ; 1.44]	9	0.67 [0.29 ; 1.52]	12	0.96 [0.40 ; 2.26]
	A	174	8	1.19 [0.52 ; 2.69]	5	1.26 [0.46 ; 3.50]	3	1.08 [0.29 ; 4.00]
	C	842	33		19		14
9-7 : Material Handling and Related Equipment Operators, Dockers and Freight Handlers	NA	585	38	0.62 [0.41 ; 0.95]	31	0.71 [0.44 ; 1.15]	7	0.40 [0.17 ; 0.97]
	A	162	20	1.24 [0.72 ; 2.15]	17	1.51 [0.83 ; 2.75]	3	0.61 [0.18 ; 2.09]
	C	794	81		58		23
9-71 : Dockers and Freight Handlers	NA	596	27	0.81 [0.49 ; 1.35]	25	0.86 [0.51 ; 1.47]	2	0.51 [0.10 ; 2.57]
	A	170	12	1.31 [0.66 ; 2.59]	12	1.52 [0.76 ; 3.04]	0	-
	C	827	48		42		6
9-74 : Earth-Moving and Related Machinery Operators	NA	613	10	0.53 [0.24 ; 1.17]	8	0.69 [0.28 ; 1.74]	2	0.27 [0.06 ; 1.34]
	A	178	4	0.70 [0.23 ; 2.13]	4	1.10 [0.35 ; 3.53]	0	-
	C	852	23		14		9
9-79 : Material Handling Equipment Operators Not Elsewhere Classified	NA	620	3	0.33 [0.09 ; 1.16]	1	0.14 [0.02 ; 1.11]	2	1.00 [0.16 ; 6.18]
	A	178	4	1.22 [0.39 ; 3.87]	3	1.29 [0.35 ; 4.76]	1	1.16 [0.11 ; 12.14]
	C	859	16		13		3
9-8 : Transport Equipment Operators	NA	558	65	0.71 [0.50 ; 1.00]	30	0.65 [0.41 ; 1.05]	35	0.76 [0.48 ; 1.21]
	A	159	23	0.85 [0.52 ; 1.40]	7	0.51 [0.22 ; 1.14]	16	1.22 [0.67 ; 2.24]
	C	752	123		63		60
9-83 : Railway Engine-Drivers and Firemen	NA	618	5	0.56 [0.18 ; 1.74]	1	0.49 [0.05 ; 4.47]	4	0.59 [0.16 ; 2.22]
	A	182	0	-	0	-	0	-
	C	864	11		4		7
9-84 : Railway Brakemen, Signalmen and Shunters	NA	617	6	0.48 [0.18 ; 1.23]	4	0.46 [0.15 ; 1.46]	2	0.52 [0.10 ; 2.71]
	A	178	4	1.02 [0.34 ; 3.09]	2	0.65 [0.14 ; 2.91]	2	2.30 [0.44 ; 12.04]
	C	855	20		14		6
9-85 : Motor-Vehicle Drivers	NA	571	52	0.74 [0.50 ; 1.08]	25	0.68 [0.40 ; 1.15]	27	0.80 [0.48 ; 1.34]
	A	163	19	0.93 [0.54 ; 1.60]	6	0.57 [0.24 ; 1.39]	13	1.31 [0.67 ; 2.55]
	C	780	95		48		47
9-9 : Labourers Not Elsewhere Classified	NA	604	19	1.07 [0.57 ; 2.02]	18	1.18 [0.61 ; 2.28]	1	0.40 [0.04 ; 4.00]
	A	177	5	0.88 [0.32 ; 2.37]	4	0.79 [0.27 ; 2.38]	1	1.55 [0.15 ; 16.19]
	C	849	26		22		4
9-99 : Labourers Not Elsewhere Classified	NA	604	19	1.07 [0.57 ; 2.02]	18	1.18 [0.61 ; 2.28]	1	0.40 [0.04 ; 4.00]
	A	177	5	0.88 [0.32 ; 2.37]	4	0.79 [0.27 ; 2.38]	1	1.55 [0.15 ; 16.19]
	C	849	26		22		4
MEMBERS OF THE ARMED FORCES	NA	612	11	0.87 [0.40 ; 1.90]	8	0.76 [0.31 ; 1.84]	3	1.46 [0.29 ; 7.48]
	A	177	5	1.36 [0.49 ; 3.77]	2	0.64 [0.14 ; 2.88]	3	5.14 [0.99 ; 26.71]
	C	857	18		15		3
Abbreviations. +occupations with at least ten subjects ever employed ; *ISCO : international standard classification of occupations (version of 1968); **CA: cancer aggressiveness; ***n: number of participants in each group; ****Odds ratio adjusted for age (age of reference (60 – 64 years)), ethnic origin, first-degree family history of this cancer, educational level, intensity of physical activit…
